# Supplementary material for: Photocurable Thiol–yne Alginate Hydrogels for Regenerative Medicine Purposes
Source: Polymers (Basel). 2022 Nov 3;14(21):4709. doi: 10.3390/polym14214709 (PMC9654832; doi:10.3390/polym14214709)
Supplement: Supplementary file 1 [file polymers-14-04709-s001.zip]

Archive with 1 entries (1 files):
- polymers-1974466-supplementary.pdf
